# Supplementary material for: Low income countries have the highest percentages of open access publication: A systematic computational analysis of the biomedical literature
Source: PLoS One. 2019 Jul 29;14(7):e0220229. doi: 10.1371/journal.pone.0220229 (PMC6663019; doi:10.1371/journal.pone.0220229)
Supplement: S1 Table — (CSV) [file pone.0220229.s001.csv]

S1 Table: Total number of papers identified, and percentages OA, for all countries identified in the analysis
Country	Region	Income Group	Total Papers	Open Access Percentage
Ghana	Sub-Saharan Africa	Lower middle income	599	73
Nigeria	Sub-Saharan Africa	Lower middle income	1208	50.3
South Africa	Sub-Saharan Africa	Upper middle income	4122	62.6
Zimbabwe	Sub-Saharan Africa	Low income	203	76.4
Ethiopia	Sub-Saharan Africa	Low income	681	76.2
Uganda	Sub-Saharan Africa	Low income	835	80.6
Angola	Sub-Saharan Africa	Lower middle income	36	66.7
Kenya	Sub-Saharan Africa	Lower middle income	1068	77
Namibia	Sub-Saharan Africa	Upper middle income	61	68.9
Rwanda	Sub-Saharan Africa	Low income	159	67.3
Botswana	Sub-Saharan Africa	Upper middle income	104	75
Cameroon	Sub-Saharan Africa	Lower middle income	355	67
Burkina Faso	Sub-Saharan Africa	Low income	264	72.7
Tanzania	Sub-Saharan Africa	Low income	628	77.9
Congo, Dem. Rep.	Sub-Saharan Africa	Low income	286	69.6
Benin	Sub-Saharan Africa	Low income	122	67.2
Sudan	Sub-Saharan Africa	Lower middle income	148	54.7
Gabon	Sub-Saharan Africa	Upper middle income	66	69.7
Gambia, The	Sub-Saharan Africa	Low income	109	79.8
Madagascar	Sub-Saharan Africa	Low income	104	70.2
Lesotho	Sub-Saharan Africa	Lower middle income	16	68.8
Senegal	Sub-Saharan Africa	Low income	236	65.3
Sao Tome and Principe	Sub-Saharan Africa	Lower middle income	1	0
Togo	Sub-Saharan Africa	Low income	56	55.4
Malawi	Sub-Saharan Africa	Low income	312	77.9
Mali	Sub-Saharan Africa	Low income	171	73.7
Central African Republic	Sub-Saharan Africa	Low income	25	60
Somalia	Sub-Saharan Africa	Low income	7	28.6
Zambia	Sub-Saharan Africa	Lower middle income	252	83.7
Seychelles	Sub-Saharan Africa	High income	15	86.7
Guinea	Sub-Saharan Africa	Low income	106	65.1
Chad	Sub-Saharan Africa	Low income	20	50
Liberia	Sub-Saharan Africa	Low income	36	77.8
Mauritius	Sub-Saharan Africa	Upper middle income	30	33.3
Mozambique	Sub-Saharan Africa	Low income	163	80.4
Mauritania	Sub-Saharan Africa	Lower middle income	16	43.8
Cote d'Ivoire	Sub-Saharan Africa	Lower middle income	112	61.6
Comoros	Sub-Saharan Africa	Low income	2	50
Sierra Leone	Sub-Saharan Africa	Low income	74	67.6
Burundi	Sub-Saharan Africa	Low income	13	61.5
Swaziland	Sub-Saharan Africa	Lower middle income	23	78.3
Eritrea	Sub-Saharan Africa	Low income	6	33.3
Niger	Sub-Saharan Africa	Low income	46	73.9
Cabo Verde	Sub-Saharan Africa	Lower middle income	11	90.9
Guinea-Bissau	Sub-Saharan Africa	Low income	1	100
India	South Asia	Lower middle income	12030	32
Bhutan	South Asia	Lower middle income	25	52
Pakistan	South Asia	Lower middle income	1360	39
Nepal	South Asia	Low income	317	58.4
Bangladesh	South Asia	Lower middle income	597	59.1
Sri Lanka	South Asia	Lower middle income	329	59.3
Afghanistan	South Asia	Low income	36	72.2
Maldives	South Asia	Upper middle income	8	50
United States	North America	High income	188470	52.7
Canada	North America	High income	29447	44.6
Bermuda	North America	High income	14	57.1
Iran, Islamic Rep.	Middle East & North Africa	Upper middle income	4566	26.2
Saudi Arabia	Middle East & North Africa	High income	2553	48.2
Bahrain	Middle East & North Africa	High income	93	54.8
Israel	Middle East & North Africa	High income	5448	35.5
Oman	Middle East & North Africa	High income	196	37.2
Egypt, Arab Rep.	Middle East & North Africa	Lower middle income	2683	28.6
Qatar	Middle East & North Africa	High income	594	46.6
Syrian Arab Republic	Middle East & North Africa	Lower middle income	84	36.9
Morocco	Middle East & North Africa	Lower middle income	536	53.4
Tunisia	Middle East & North Africa	Lower middle income	869	28.7
United Arab Emirates	Middle East & North Africa	High income	461	38
Jordan	Middle East & North Africa	Lower middle income	485	31.8
Kuwait	Middle East & North Africa	High income	276	44.2
Yemen, Rep.	Middle East & North Africa	Lower middle income	68	41.2
Lebanon	Middle East & North Africa	Upper middle income	791	50.8
Iraq	Middle East & North Africa	Upper middle income	130	45.4
Algeria	Middle East & North Africa	Upper middle income	230	27.8
Libya	Middle East & North Africa	Upper middle income	53	47.2
Malta	Middle East & North Africa	High income	118	41.5
Djibouti	Middle East & North Africa	Lower middle income	4	25
Peru	Latin America & Caribbean	Upper middle income	638	68.5
Argentina	Latin America & Caribbean	Upper middle income	2423	39.8
Brazil	Latin America & Caribbean	Upper middle income	16163	51.8
Colombia	Latin America & Caribbean	Upper middle income	1194	47.2
Chile	Latin America & Caribbean	High income	1743	46.9
Mexico	Latin America & Caribbean	Upper middle income	3007	42.4
Venezuela, RB	Latin America & Caribbean	Upper middle income	191	39.3
Bahamas, The	Latin America & Caribbean	High income	26	26.9
Panama	Latin America & Caribbean	Upper middle income	160	62.5
Puerto Rico	Latin America & Caribbean	High income	225	68.9
Uruguay	Latin America & Caribbean	High income	310	39.4
Haiti	Latin America & Caribbean	Low income	76	67.1
Guatemala	Latin America & Caribbean	Lower middle income	110	63.6
Dominica	Latin America & Caribbean	Upper middle income	78	51.3
Jamaica	Latin America & Caribbean	Upper middle income	211	53.6
Ecuador	Latin America & Caribbean	Upper middle income	273	47.6
Cuba	Latin America & Caribbean	Upper middle income	225	41.8
Trinidad and Tobago	Latin America & Caribbean	High income	52	53.8
Paraguay	Latin America & Caribbean	Upper middle income	63	44.4
Grenada	Latin America & Caribbean	Upper middle income	46	23.9
Costa Rica	Latin America & Caribbean	Upper middle income	189	55
Nicaragua	Latin America & Caribbean	Lower middle income	43	58.1
Curacao	Latin America & Caribbean	High income	15	73.3
El Salvador	Latin America & Caribbean	Lower middle income	49	69.4
Suriname	Latin America & Caribbean	Upper middle income	14	50
St. Kitts and Nevis	Latin America & Caribbean	High income	37	51.4
Belize	Latin America & Caribbean	Upper middle income	7	57.1
Barbados	Latin America & Caribbean	High income	38	68.4
Bolivia	Latin America & Caribbean	Lower middle income	96	71.9
Honduras	Latin America & Caribbean	Lower middle income	40	62.5
Virgin Islands (U.S.)	Latin America & Caribbean	High income	1	0
Guyana	Latin America & Caribbean	Upper middle income	12	58.3
Antigua and Barbuda	Latin America & Caribbean	High income	2	0
St. Martin (French part)	Latin America & Caribbean	High income	11	54.5
Cayman Islands	Latin America & Caribbean	High income	4	0
St. Vincent and the Grenadines	Latin America & Caribbean	Upper middle income	3	33.3
St. Lucia	Latin America & Caribbean	Upper middle income	6	33.3
Aruba	Latin America & Caribbean	High income	4	50
Dominican Republic	Latin America & Caribbean	Upper middle income	11	81.8
Netherlands	Europe & Central Asia	High income	21059	50.2
Sweden	Europe & Central Asia	High income	12115	52.3
Switzerland	Europe & Central Asia	High income	12194	53.6
Denmark	Europe & Central Asia	High income	8906	49.2
France	Europe & Central Asia	High income	24197	42.4
Germany	Europe & Central Asia	High income	35602	41.5
Spain	Europe & Central Asia	High income	20509	39.9
United Kingdom	Europe & Central Asia	High income	53454	59.1
Finland	Europe & Central Asia	High income	4906	47.1
Norway	Europe & Central Asia	High income	5783	56.5
Turkey	Europe & Central Asia	Upper middle income	9100	28.6
Bulgaria	Europe & Central Asia	Upper middle income	370	39.7
Croatia	Europe & Central Asia	Upper middle income	866	41.2
Portugal	Europe & Central Asia	High income	4300	46.9
Serbia	Europe & Central Asia	Upper middle income	983	30.3
Belgium	Europe & Central Asia	High income	9085	50.5
Italy	Europe & Central Asia	High income	25464	38.5
Slovak Republic	Europe & Central Asia	High income	555	35.3
Poland	Europe & Central Asia	High income	5882	45
Russian Federation	Europe & Central Asia	Upper middle income	3039	50.6
Lithuania	Europe & Central Asia	High income	439	44.2
Latvia	Europe & Central Asia	High income	159	47.8
Ireland	Europe & Central Asia	High income	3783	46.2
Austria	Europe & Central Asia	High income	5568	46.3
Greece	Europe & Central Asia	High income	3880	37.5
Czech Republic	Europe & Central Asia	High income	2816	43.6
Slovenia	Europe & Central Asia	High income	880	36.6
Kosovo	Europe & Central Asia	Lower middle income	20	65
Romania	Europe & Central Asia	Upper middle income	1035	43
Cyprus	Europe & Central Asia	High income	355	38.9
Ukraine	Europe & Central Asia	Lower middle income	314	43.3
Bosnia and Herzegovina	Europe & Central Asia	Upper middle income	123	65
Albania	Europe & Central Asia	Upper middle income	89	50.6
Macedonia, FYR	Europe & Central Asia	Upper middle income	100	48
Luxembourg	Europe & Central Asia	High income	347	53
Estonia	Europe & Central Asia	High income	528	51.3
Hungary	Europe & Central Asia	High income	1881	54.5
Iceland	Europe & Central Asia	High income	458	56.8
Kazakhstan	Europe & Central Asia	Upper middle income	126	54
Monaco	Europe & Central Asia	High income	68	38.2
Moldova	Europe & Central Asia	Lower middle income	35	54.3
Armenia	Europe & Central Asia	Lower middle income	62	56.5
Faroe Islands	Europe & Central Asia	High income	28	53.6
Georgia	Europe & Central Asia	Lower middle income	3	33.3
Uzbekistan	Europe & Central Asia	Lower middle income	18	55.6
Gibraltar	Europe & Central Asia	High income	17	17.6
Greenland	Europe & Central Asia	High income	30	53.3
Belarus	Europe & Central Asia	Upper middle income	83	57.8
Liechtenstein	Europe & Central Asia	High income	25	36
Azerbaijan	Europe & Central Asia	Upper middle income	28	75
Montenegro	Europe & Central Asia	Upper middle income	27	33.3
Andorra	Europe & Central Asia	High income	11	45.5
San Marino	Europe & Central Asia	High income	6	83.3
Tajikistan	Europe & Central Asia	Lower middle income	7	85.7
Japan	East Asia & Pacific	High income	25002	42.8
China	East Asia & Pacific	Upper middle income	51157	41.1
Thailand	East Asia & Pacific	Upper middle income	2365	43.4
Hong Kong SAR, China	East Asia & Pacific	High income	3741	47.9
Australia	East Asia & Pacific	High income	27538	42.8
Indonesia	East Asia & Pacific	Lower middle income	547	53.7
Lao PDR	East Asia & Pacific	Lower middle income	104	68.3
Korea, Rep.	East Asia & Pacific	High income	15360	38.6
Taiwan	East Asia & Pacific	High income	7672	45
New Zealand	East Asia & Pacific	High income	3812	39.8
Singapore	East Asia & Pacific	High income	3329	43.1
Philippines	East Asia & Pacific	Lower middle income	467	61
Malaysia	East Asia & Pacific	Upper middle income	2233	45.6
Vietnam	East Asia & Pacific	Lower middle income	556	52.7
Papua New Guinea	East Asia & Pacific	Lower middle income	90	72.2
Fiji	East Asia & Pacific	Upper middle income	46	50
New Caledonia	East Asia & Pacific	High income	50	60
Brunei Darussalam	East Asia & Pacific	High income	33	48.5
Myanmar	East Asia & Pacific	Lower middle income	55	69.1
Mongolia	East Asia & Pacific	Lower middle income	70	64.3
Cambodia	East Asia & Pacific	Lower middle income	164	68.3
Macao SAR, China	East Asia & Pacific	High income	20	20
Samoa	East Asia & Pacific	Upper middle income	6	66.7
Solomon Islands	East Asia & Pacific	Lower middle income	26	73.1
French Polynesia	East Asia & Pacific	High income	47	57.4
Micronesia, Fed. Sts.	East Asia & Pacific	Lower middle income	7	42.9
Timor-Leste	East Asia & Pacific	Lower middle income	13	46.2
Vanuatu	East Asia & Pacific	Lower middle income	10	80
Guam	East Asia & Pacific	High income	11	72.7
American Samoa	East Asia & Pacific	Upper middle income	4	75
Nauru	East Asia & Pacific	Upper middle income	2	50
Northern Mariana Islands	East Asia & Pacific	High income	3	66.7
Tonga	East Asia & Pacific	Upper middle income	2	0
Palau	East Asia & Pacific	High income	2	50
Marshall Islands	East Asia & Pacific	Upper middle income	1	100
Tuvalu	East Asia & Pacific	Upper middle income	1	100
Kiribati	East Asia & Pacific	Lower middle income	1	100
