# Supplementary material for: Low income countries have the highest percentages of open access publication: A systematic computational analysis of the biomedical literature
Source: PLoS One. 2019 Jul 29;14(7):e0220229. doi: 10.1371/journal.pone.0220229 (PMC6663019; doi:10.1371/journal.pone.0220229)
Supplement: S2 Table — Only terms with 500 or more counts in the full dataset were considered, and those that were 33.33% more or less enriched are presented here. (CSV) [file pone.0220229.s002.csv]

S2 Table: Full MeSH term under- and over-representation in OA papers. Only terms with 500 or more counts in the full dataset were considered, and those that were 33.33% more or less enriched are presented here.
MeSH Term	Depletion or Enrichment in OA Papers
Spectrophotometry, Ultraviolet	0.309590506
Graphite	0.320291921
Refuse Disposal	0.349157683
Solid Phase Extraction	0.349309822
Industrial Waste	0.358470741
Biological Oxygen Demand Analysis	0.360762603
Adsorption	0.375061938
Animal Structures	0.37637499
Education, Nursing, Baccalaureate	0.376747304
Spectroscopy, Fourier Transform Infrared	0.387166059
Veterinary Medicine	0.391821134
Water Pollutants, Chemical	0.394572714
Students, Nursing	0.39518618
Waste Disposal, Fluid	0.395629395
Charcoal	0.398957918
Arthroscopy	0.399574711
Recycling	0.399604149
Metals, Heavy	0.407313423
Bone Plates	0.413342596
Limit of Detection	0.414707283
Soil Pollutants	0.415170299
Electrochemical Techniques	0.419096273
Waste Management	0.423316763
Osteotomy	0.425229855
Nurse's Role	0.42581682
Biodegradation, Environmental	0.431875492
Environmental Restoration and Remediation	0.433452412
Silver	0.436031678
General Surgery	0.436210624
Surgical Flaps	0.437914806
Education, Nursing	0.439415189
Microsurgery	0.440085238
Joint Instability	0.441380416
Metal Nanoparticles	0.443002252
Shoulder Joint	0.443568028
Water Purification	0.444404948
X-Ray Diffraction	0.445530473
Waste Water	0.446103202
Bioreactors	0.452317054
Surface-Active Agents	0.453848438
Gold	0.458818402
Reconstructive Surgical Procedures	0.465064102
Oxides	0.466840758
Bone Screws	0.474881385
Spectrometry, Fluorescence	0.474929297
Sewage	0.47494535
Microalgae	0.475274529
Membranes, Artificial	0.475490186
Catalysis	0.477299613
Fracture Fixation, Internal	0.478087636
Nurse-Patient Relations	0.478275786
Nursing Staff	0.483714073
Coloring Agents	0.483788821
Groundwater	0.484604811
Ankle Joint	0.4881659
Biofuels	0.489554049
Bone Transplantation	0.490281286
Lens Implantation, Intraocular	0.490365608
Silicon Dioxide	0.495109938
Mercury	0.503991727
Cadmium	0.50596893
Food Contamination	0.506732047
Radiology	0.507246496
Biosensing Techniques	0.508243444
Spectrum Analysis, Raman	0.509981372
Copper	0.512011408
Nursing Staff, Hospital	0.513217064
Phacoemulsification	0.513520253
Ions	0.513716351
Radiation Monitoring	0.516632977
Titanium	0.520048053
Polymers	0.520870907
Radiography, Interventional	0.521357943
Polycyclic Aromatic Hydrocarbons	0.525725959
Suture Techniques	0.526222453
Anaerobiosis	0.528102286
Laser Therapy	0.528367798
Cellulose	0.528877805
Hydrolysis	0.529236008
Radiation Protection	0.529784333
Porosity	0.532993586
Mammaplasty	0.535059135
Robotic Surgical Procedures	0.540042934
Intraoperative Complications	0.540404214
Electrodes	0.541143904
Simulation Training	0.542445092
Biocompatible Materials	0.543099857
Food Handling	0.543208087
Food Analysis	0.545097121
Trace Elements	0.546823759
Laparoscopy	0.549231766
Trauma Centers	0.551541824
Excipients	0.551618025
Israel	0.551856676
Object Attachment	0.559434719
Solvents	0.559656313
Hydrogen-Ion Concentration	0.560140471
Molecular Structure	0.563525351
Ferric Compounds	0.565709176
Photochemotherapy	0.565742651
Solutions	0.567148639
Operative Time	0.568496997
Catalase	0.569769752
Lignin	0.573656466
Endoscopy	0.57536919
Body Size	0.57653622
Fluoroscopy	0.576984973
Hydrogen Peroxide	0.578226703
Filtration	0.579156316
Esthetics	0.579956464
Range of Motion, Articular	0.580409042
Obesity, Morbid	0.583703614
Drug Stability	0.585693416
Lead	0.586386524
Injury Severity Score	0.588123679
Nanostructures	0.588265876
Equipment Failure Analysis	0.590239573
Gas Chromatography-Mass Spectrometry	0.595284607
Environmental Monitoring	0.595403755
Water Movements	0.598003227
Personality Disorders	0.598816837
Molecular Conformation	0.599792109
Anastomosis, Surgical	0.600054062
Stereoisomerism	0.600557584
Herniorrhaphy	0.601490127
Metals	0.604641904
Nurses	0.606084032
Microscopy, Electron, Scanning	0.608692817
Monitoring, Intraoperative	0.60890054
Viscosity	0.609451563
Polychlorinated Biphenyls	0.611336584
Gastric Bypass	0.611708764
Toxicity Tests	0.611735475
Biotechnology	0.615337203
Fermentation	0.615718925
Organic Chemicals	0.616368365
Animal Distribution	0.617626822
Orthopedic Procedures	0.617644667
Urinary Incontinence	0.618240485
Mining	0.61906792
Photosensitizing Agents	0.619312056
Surface Properties	0.621829083
Criminals	0.625739926
Spinal Fusion	0.627053985
Pesticides	0.627183571
Personality Inventory	0.628894395
Greece	0.629657189
Surgery, Computer-Assisted	0.630372869
Crystallization	0.630820741
Food Microbiology	0.635697735
Psychiatry	0.638865097
Weight-Bearing	0.640500182
Enzyme Stability	0.640583842
Hydrophobic and Hydrophilic Interactions	0.642284582
Device Removal	0.642946851
Turkey	0.64300813
Chromatography, High Pressure Liquid	0.64324893
Drug Compounding	0.643465461
Geologic Sediments	0.643573766
Radiographic Image Enhancement	0.644131424
Dental Implants	0.644797416
Knee Injuries	0.646968649
Blood Loss, Surgical	0.6481363
Minimally Invasive Surgical Procedures	0.650378365
Cadaver	0.652032005
Rectum	0.652258916
Lipid Peroxidation	0.65255681
Methane	0.653168047
Perioperative Care	0.653297306
Refraction, Ocular	0.653880454
Prosthesis Implantation	0.654087965
Air	0.655920505
Reoperation	0.655999603
Thyroidectomy	0.656007209
Deglutition Disorders	0.658747047
Phenols	0.659646516
Personnel Staffing and Scheduling	0.66001349
Dairying	0.662207656
Brachytherapy	0.662285903
Postoperative Care	0.664037858
Pelvis	0.665352041
Vascular Patency	0.665925621
Epidemics	1.333508903
Hispanic Americans	1.334178859
World Health Organization	1.335688272
Family Characteristics	1.335737189
Microscopy, Fluorescence	1.336702278
Prefrontal Cortex	1.337503301
Acquired Immunodeficiency Syndrome	1.338701103
Alleles	1.340276365
Homeostasis	1.342456225
Phylogeography	1.344137556
Data Mining	1.344402507
DNA-Binding Proteins	1.345904164
Molecular Typing	1.347337884
Sequence Alignment	1.347337884
Motion Perception	1.348101681
Condoms	1.348164979
Alcohol-Related Disorders	1.348924854
Endothelial Cells	1.349726781
Graft vs Host Disease	1.349843394
Phenotype	1.349935742
Diet, High-Fat	1.352748879
Polymorphism, Single Nucleotide	1.354440437
Viral Load	1.354945516
Coinfection	1.355728385
Urban Health	1.356035488
Bangladesh	1.356606625
Tumor Suppressor Proteins	1.357208491
Proto-Oncogene Proteins	1.357318164
Influenza, Human	1.357392644
Promoter Regions, Genetic	1.358103337
Neuronal Plasticity	1.358147272
Cluster Analysis	1.358169914
Smoking Cessation	1.359542031
Fossils	1.359618307
Tuberculosis	1.361046263
Sputum	1.362434107
Smoking Prevention	1.363377621
Gastrointestinal Microbiome	1.364187708
Microbiota	1.365816579
Translational Medical Research	1.36605091
Metabolic Networks and Pathways	1.368017214
Organ Specificity	1.371154463
Software	1.37292314
Africa	1.373415391
Influenza Vaccines	1.373930079
Cell Transformation, Neoplastic	1.37403339
Macrophages	1.37409008
Research Design	1.374738163
Phosphorylation	1.374963886
Nutrition Surveys	1.376916081
Cell Line, Tumor	1.377261914
Neural Pathways	1.379127123
Drug Resistance, Neoplasm	1.379934768
Fluorescent Antibody Technique	1.37997482
Biological Evolution	1.380217409
Tuberculosis, Pulmonary	1.381454783
MicroRNAs	1.381700594
Cell Cycle	1.382514283
Cells, Cultured	1.384963011
Symbiosis	1.385206848
Substance Abuse, Intravenous	1.386546129
Nicotine	1.389645595
RNA	1.390585767
Systems Biology	1.39088426
Influenza A Virus, H1N1 Subtype	1.391093342
Gene-Environment Interaction	1.394338043
Reward	1.401231399
Transfection	1.40214917
Virulence	1.403019058
Disease Susceptibility	1.403041776
Genetics, Population	1.404110586
Genetic Vectors	1.404428472
African Continental Ancestry Group	1.404916426
Clinical Protocols	1.405942292
Synaptic Transmission	1.40647371
Infectious Disease Transmission, Vertical	1.408643135
Amygdala	1.410135155
Epithelial Cells	1.412654151
Cell Differentiation	1.414272939
Gene Expression Regulation, Plant	1.415103399
Mice	1.416104259
B-Lymphocytes	1.41757214
Rats, Long-Evans	1.419129122
Gene Expression Regulation	1.422733284
Tobacco Use Disorder	1.423692333
Stem Cells	1.423830928
Neurons	1.424093008
Food Supply	1.42677277
Transplantation Conditioning	1.428994725
Models, Neurological	1.428994725
Genetic Variation	1.431294786
Protein-Serine-Threonine Kinases	1.431734888
Linkage Disequilibrium	1.433338174
T-Lymphocytes	1.433656391
Mice, Nude	1.435752042
African Americans	1.43587676
Protein Processing, Post-Translational	1.437778809
Disease Transmission, Infectious	1.440615122
Transcription Factors	1.441009284
Nutrition Policy	1.445616983
Geography	1.453429721
Nerve Net	1.455564767
Protein Structure, Tertiary	1.457729013
Tobacco Products	1.459064757
Stochastic Processes	1.459488016
Africa South of the Sahara	1.460460238
Information Storage and Retrieval	1.462227161
Arabidopsis	1.462974165
Signal Transduction	1.463132201
Epigenomics	1.464339717
DNA Methylation	1.465463862
Action Potentials	1.467947636
Dengue	1.468565749
Ghana	1.469586688
Datasets as Topic	1.469887544
Epigenesis, Genetic	1.470467381
Gene Expression Regulation, Developmental	1.470985981
Demography	1.471184093
Cell Movement	1.472376638
South Africa	1.472909675
Dendritic Cells	1.474945531
Cocaine	1.477947169
Models, Genetic	1.480030251
Gene Expression Regulation, Neoplastic	1.481292717
Host-Pathogen Interactions	1.486981326
Databases, Protein	1.497042093
CD4 Lymphocyte Count	1.49784609
Oligonucleotide Array Sequence Analysis	1.499106979
HEK293 Cells	1.500747643
Anti-HIV Agents	1.501624875
Synapses	1.503279769
Epidemiological Monitoring	1.503385492
Gene Deletion	1.504641292
RNA, Small Interfering	1.505075002
HIV Infections	1.509361399
Mice, Inbred C57BL	1.513546119
Histones	1.517091764
Chemotaxis	1.522853164
Genes, Plant	1.526855165
Metagenomics	1.527524851
CD4-Positive T-Lymphocytes	1.530802707
Research Personnel	1.531065777
CD8-Positive T-Lymphocytes	1.53569811
Selection, Genetic	1.543968901
HIV-1	1.546042342
DNA Copy Number Variations	1.558535324
Insect Vectors	1.568498261
Genomics	1.571780094
Green Fluorescent Proteins	1.573448221
Protein Interaction Maps	1.576131109
Antiretroviral Therapy, Highly Active	1.577056412
Genome, Bacterial	1.584039361
Computational Biology	1.586012886
Exome	1.587265612
Genome, Plant	1.59935792
Antimalarials	1.60183504
Epidemiologic Methods	1.605117325
Chromosome Mapping	1.614959792
High-Throughput Nucleotide Sequencing	1.615649656
Evolution, Molecular	1.616405996
Mice, Transgenic	1.618849511
Visual Cortex	1.620013408
Kenya	1.621024566
Gene Expression Profiling	1.629053153
Xenograft Model Antitumor Assays	1.634790758
Gene Ontology	1.636091841
Gene Knockdown Techniques	1.638467729
Transcription, Genetic	1.645909966
Anti-Retroviral Agents	1.657136538
RNA Interference	1.664921698
Transcriptome	1.675085094
Ethiopia	1.676036256
Tanzania	1.684172355
Plasmodium falciparum	1.684172355
Sequence Analysis, RNA	1.684746962
Genome	1.684862872
Genetic Loci	1.686269705
Genome-Wide Association Study	1.686351103
Mice, Knockout	1.68637197
Gene Regulatory Networks	1.710209194
Uganda	1.71159247
Databases, Genetic	1.713567065
Drosophila melanogaster	1.743781202
Malaria	1.751752099
Quantitative Trait Loci	1.764924769
Genome, Human	1.779192753
Molecular Sequence Annotation	1.818189737
Malaria, Falciparum	1.8202972
Macaca mulatta	1.871302616
